# Supplementary material for: Fetal yawning and mouth openings: Frequency, developmental trends, and association with birth weight
Source: PLoS One. 2026 Feb 25;21(2):e0341339. doi: 10.1371/journal.pone.0341339 (PMC12935229; doi:10.1371/journal.pone.0341339)
Supplement: S1 File — (CSV) [file pone.0341339.s001.csv]

ID	sex	GA	GAW	PESO_NASCITA	APGAR_1MIN	APGAR_5MIN	DUR_REGISTR	MIN_DUR_REG	PER_COD	MIN_PER_COD	OM	DM_OM	SBAD	DM_SBADIGLIO
1	F	170	24.2857142857143	2555	9	10	2646320	44.1	2076240	34.60445	23	4.345653	6	4.528166
2	M	183	26.1428571428571	3680	9	10	616800	10.28	614375	10.23958333	10	0.773	0
3	F	183	26.1428571428571	3345	9	10	2202600	36.71	2002116	33.3686	5	2.342	1	5.679
4	M	170	24.2857142857143	3300	9	10	1650000	27.5	1310407	21.84011667	3	1.150667	2	4.5885
5	M	206	29.4285714285714	3100	9	10	940200	15.67	886780	14.77966666	0		0
6	M	203	29	3940	9	10	718200	11.97	616007	10.26678333	2	4.13	0
7	F	183	26.1428571428571	3105	9	10	2470600	41.18	1977851	32.96418333	7	3.548714	0
8	F	184	26.2857142857143	3230	9	10	986600	16.44	747290	12.4548333	6	3.101333	3	5.059
9	M	171	24.4285714285714	2900	9	10	1320000	22	746971	12.44951667	1	3.16	0
10	F	182	26	3240	9	10	929850	15.5	912636	15.2106	4	2.14	2	3.3245
11	F	190	27.1428571428571	3275	9	10	1182000	19.7	1175534	19.59223333	2	2.3175	0
12	F	190	27.1428571428571	2700	9	10	2065460	34.42	789334	13.15556667	7	1.966857	4	3.50125
13	M	178	25.4285714285714	2840	9	10	1469000	24.48	1000441	16.67401667	4	3.00075	1	2.329
14	M	172	24.57142857	3150	9	10	1209000	20.15	584710	9.74516667	0		0
15	F	181	25.85714286	3025	9	10	1732800	28.88	1567913	26.13188333	6	6.188334	1	4.576
16	F	196	28	2905	9	10	1855800	30.93	1161222	19.3537	4	2.2695	0
17	M	172	24.57142857	3190	9	10	1615680	26.93	912591	15.21	6	2.8475	1	2.446
18	F	211	30.1428571428571	3410	9	10	924000	15.4	905319	15.08865	0		2	3.607
19	F	179	25.5714285714286	3330	9	10	1028450	17.14	986816	16.44693333	14	4.720786	1	2.94
20	M	179	25.5714285714286	3610	9	10	690400	11.51	690400	11.51	2	1.72	2	3.385
21	F	162	23.1428571428571	3350	9	10	1054640	17.58	1052184	17.5364	5	4.6734	0
22	M	194	27.7142857142857	3080	9	10	1132800	18.88	1018757	16.97928333	1	1.72	1	2.415
23	M	165	23.5714285714286	3345	9	10	2094360	34.91	676678	11.277	8	4.10625	1	3.195
24	M	184	26.2857142857143	3465	9	10	924000	15.4	924000	15.4	6	2.423333	1	4.1
25	M	197	28.1428571428571	3350	10	10	2373600	39.56	1865400	31.09	0		1	2.034
26	F	161	23	3770	9	10	925750	15.43	900366	15.0061	4	7.25275	0
27	F	185	26.4285714285714	3280	9	10	2024400	33.74	1519880	25.33133333	2	3.782	0
28	F	217	31	3240	9	10	684600	11.41	636738	10.6123	0		0
29	F	199	28.4285714285714	3500	9	10	1554000	25.9	1089966	18.1661	2	1.495	2	2.9725
30	F	168	24	2940	9	10	769800	12.83	633210	10.5535	0		0
31	F	181	25.8571428571429	3840	9	10	624000	10.4	613175	10.22	2	4.1	0
32	M	166	23.7142857142857	2495	9	10	785240	13.09	782591	13.0431833333333	5	2.2096	1	3.8
