# Supplementary material for: Fetal yawning and mouth openings: Frequency, developmental trends, and association with birth weight
Source: PLoS One. 2026 Feb 25;21(2):e0341339. doi: 10.1371/journal.pone.0341339 (PMC12935229; doi:10.1371/journal.pone.0341339)
Supplement: S2 File — (R) [file pone.0341339.s002.R]

library(lme4);library(lmerTest); library(Hmisc); library(MASS); library(paramhetero); library(ggplot2);
library(tidyverse); library(glmmTMB);

yawn <- read.csv("dataset.csv", header=T)


yawn$bw<-yawn$PESO_NASCITA/1000
yawn$sex<-as.numeric(yawn$sex=="F")
yawn$sex<-factor(yawn$sex)

yawn$DM_SBADIGLIO[yawn$DM_SBADIGLIO == 0] <- NA
yawn$DM_OM[yawn$DM_OM == 0] <- NA


yawn$bw_scaled<-scale(yawn$bw)
yawn$GA_scaled<-scale(yawn$GA)


sd(yawn$DM_SBADIGLIO, na.rm=TRUE)

#plot
yawn$yph<-(yawn$SBAD/yawn$MIN_PER_COD)*60
yawn$omph<-(yawn$OM/yawn$MIN_PER_COD)*60
yawn$gaw<-yawn$GA/7


#pivot longer
yawn_long<-yawn

yawn_long<-yawn_long %>% 
  rename(
    Yawns = yph,
    Mouth_Openings = omph 
    )


yawn_long <- yawn_long %>% 
  pivot_longer(cols = Yawns:Mouth_Openings,
               names_to = "behavioral_pattern", 
               values_to = "events_per_hour")
               
##colour=type of event


p <- ggplot(yawn_long, aes(x=gaw, y=events_per_hour, colour=behavioral_pattern)) + geom_point()+ labs(y="Events per hour", x= "Gestational Age (weeks)", colour="Behavioral Pattern")
p +   stat_smooth(method = "lm", 
              formula = y ~ x, 
              geom = "smooth") 
              
p <- ggplot(yawn_long, aes(x=bw, y=events_per_hour, colour=behavioral_pattern)) + geom_point()+ labs(y="Events per hour", x= "Birth Weight (kg)", colour="Behavioral Pattern")
p +   stat_smooth(method = "lm", 
              formula = y ~ x, 
              geom = "smooth") 


# Plot 1: Events per hour vs Gestational Age (GAW)
p1 <- ggplot(yawn_long, aes(x = GAW, y = events_per_hour, colour = behavioral_pattern)) +
  geom_point(alpha = 0.6) +
  labs(y = "Events per hour", x = "Gestational Age (weeks)", colour = "Behavioral Pattern") +
  stat_smooth(method = "glm",
              method.args = list(family = poisson),
              formula = y ~ x,
              geom = "smooth",
              se = TRUE) 

print(p1)

# Plot 2: Events per hour vs Birth Weight (PESO_NASCITA)
yawn_long$bw_kg <- yawn_long$PESO_NASCITA / 1000

p2 <- ggplot(yawn_long, aes(x = bw_kg, y = events_per_hour, colour = behavioral_pattern)) +
  geom_point(alpha = 0.6) +
  labs(y = "Events per hour", x = "Birth Weight (kg)", colour = "Behavioral Pattern") +
  stat_smooth(method = "glm",
              method.args = list(family = poisson),
              formula = y ~ x,
              geom = "smooth",
              se = TRUE) 

print(p2)

#models with and without sex as a predictor (+ ANOVA)
yawns <-  glm(SBAD ~ GA_scaled+bw_scaled+sex, offset=log(PER_COD) , data=yawn, family=poisson, na.action=na.omit)
summary(yawns)
yawns_nosex <-  glm(SBAD ~ GA_scaled+bw_scaled, offset=log(PER_COD) , data=yawn, family=poisson, na.action=na.omit)
summary(yawns_nosex)

anova(yawns_nosex, yawns)

mos <-  glm(OM ~ GA_scaled+bw_scaled+sex, offset=log(PER_COD) , data=yawn, family=poisson, na.action=na.omit)
summary(mos)
mos_nosex <-  glm(OM ~ GA_scaled+bw_scaled, offset=log(PER_COD) , data=yawn, family=poisson, na.action=na.omit)
summary(mos_nosex)

anova(mos_nosex, mos)

#final models

yawns_nosex <-  glm(SBAD ~ GA_scaled+bw_scaled, offset=log(PER_COD) , data=yawn, family=poisson, na.action=na.omit)
summary(yawns_nosex)
mos_nosex <-  glm(OM ~ GA_scaled+bw_scaled, offset=log(PER_COD) , data=yawn, family=poisson, na.action=na.omit)
summary(mos_nosex)


anova(yawns_nosex, test="F")
anova(mos_nosex, test="F")


#yawn percent
yawn$yawnperc<-with(yawn, SBAD/(OM+SBAD))
yawn3<- yawn[complete.cases(yawn$yawnperc), ] 

yp <-  lm(yawnperc ~ GA_scaled+PESO_NASCITA , data=yawn3, na.action=na.omit)
summary(yp)
