# Supplementary material for: Fetal yawning and mouth openings: Frequency, developmental trends, and association with birth weight
Source: PLoS One. 2026 Feb 25;21(2):e0341339. doi: 10.1371/journal.pone.0341339 (PMC12935229; doi:10.1371/journal.pone.0341339)
Supplement: S3 File — (TXT) [file pone.0341339.s003.txt]

#variable definitions and measurement units (for numeric variables) or levels (for categorical variables)
- ID: identifying code (progressive numbers)
- sex: sex of the fetus (F=female; M=male)
- GA: gestational age (days)
- GAW: gestational age in weeks (weeks)
- PESO_NASCITA: birthweight (grams)
- APGAR_1MIN: Apgar score at 1 minute from birth
- APGAR_5MIN: Apgar score at 5 minutes from birth
- DUR_REGISTR: total duration of the scan (milliseconds)
- MIN_DUR_REG: total duration of the scan (minutes)
- PER_COD: observation time (milliseconds)
- MIN_PER_COD: observation time (minutes)
- OM: mouth openings observed (count)
- DM_OM: mean duration of mouth openings (seconds)
- SBAD: yawns observed (count)
- DM_SBADIGLIO: mean duration of yawns (seconds)
